# Supplementary material for: Diagnostic Tool for the Identification of Bactrocera dorsalis (Hendel) (Diptera: Tephritidae) Using Real-Time PCR
Source: Insects. 2024 Jan 8;15(1):44. doi: 10.3390/insects15010044 (PMC10815988; doi:10.3390/insects15010044)
Supplement: Supplementary file 1 [file insects-15-00044-s001.zip]

Archive with 1 entries (1 files):
- insects-2752703-supplementary.pdf
